# Supplementary material for: Dietary Inflammatory Index and All-Cause Mortality in Older Adults with Hypertension: Results from NHANES
Source: J Clin Med. 2023 Jan 7;12(2):506. doi: 10.3390/jcm12020506 (PMC9864621; doi:10.3390/jcm12020506)
Supplement: Supplementary file 1 [file jcm-12-00506-s001.zip]

Archive with 1 entries (1 files):
- jcm-2081587-supplementary.pdf
